# Supplementary material for: Evolutionary loss of melanogenesis in the tunicate Molgula occulta
Source: EvoDevo. 2017 Jul 18;8:11. doi: 10.1186/s13227-017-0074-x (PMC5516394; doi:10.1186/s13227-017-0074-x)
Supplement: Supplementary file 3 — Additional file 3. Database of protein sequences used in phylogenetic survey in Fig. 1, obtained from public databases (NCBI, Ensembl, Aniseed). [file 13227_2017_74_MOESM3_ESM.txt]

>XP_002129679.1_Tyrp1/2b_Cionarobusta
MAMVTVLASVPYVYAQFPRVCATLEAIEAHQCCPFLSGNGSRCGEEEGRGSCVDIKIDDLPHGQQYVLVGIDDRERWPERFFNRSCVCNSNYGGFDCSGCKPGWQGEDCSQQRPPVIRQNIMNMTQEERETFLDVLDLSKSIPHPDYVVAQDHYRNLVAENATEPNFINITIYDLFVWVHYYSVRDTLLGPGQAYTAIDFSHEGPAFLTWHRMHLMGLENDLQVLSNDPTFALPYWDFAIGGSECDVCTDDILGGQNPNDPTFLGPNSTFADWEVVCLSLDWFNDNIKLCNGTFEGPIRRNPGGNIDRPAVQTLPATEDVIKCLQVDEYDTFPYFSDSDNSFRNALEGYSETDGEFEIGVRTLHNLAHLFLNGTGGMTHASANDPVFVLLHTFTDAIFDEWMKRSNATVADFPEENAPIGHNLDFNMVPFFPPVTSRNMFVPSEQLGYSYAVQFPEASTAEQTSPFTWAMVGISAFVALNVVVGLLVWSIRYRSRKRYEDLSLVQDNNGIHYRA

>XP_002119601.1_Tyrp1/2a_Cionarobusta
MSKYVFAFALLLCSPLLVYAQFPRACATLEAILSHECCPELAGTGSSCGELEGRGSCQDITIDDLPHGQQYVLVGIDDRERWPERFFNRSCVCNGNFGGFDCSGCKPGWEGDDCLTRRAPAVRQNIMNMTAEERNVFLDILDLSKTTPHPDYVVAQDHYRNLLGENGTEPNFTNISIYDLFVWVHYYSVRDTLLGPGQAYTAIDFSHEGPAFLTWHRMHLLGLENDLQDLSGDPTFALPYWDFAIGGTECDVCTDELLGGQETTDPTLLGSNSRFADWEVVCLSLDWFNDNVKLCNGTNEGPIRRNPGGNIDRPAVQSLPVPEDVAECLKVAEYDTFPYFSDSDKSFRNALEGYSDVDGEFEVGVRTLHNLAHLFLNGTGGMTHASANDPIFVLLHTFTDAIFEEWMLRSNATVTDYPTQDAPIGHNLDFNMVPFFPPVTNRDMFVPSDQLGYSYAVQFPETAASETAPSFVWAIVGVSCFVILAAFFIMVVNVVKKHRQRVRDENLYQSLITEDSNKGIHYTA

>ENSCSAVP00000009360.1_Tyrp1/2b_Cionasavignyi
VKYVCTTAFGIMVLTQCVAAQFPRACATLEAIKSHQCCPLLGGTGSRCGEVEGRGICSDITIKDRPHGEQYVLVGVDDRERWPERFFNRSCVCNDNFGSFDCSGCKPGWQGADCDVARPLVIRQNILNMTEEEREKFLSVLHLSKTTPHPDYVVAQDHYRNLVSENATEPNFSNISIYDLFVWVHYYSVRDTLLAPGQAYTAIDFSHEGPAFLTWHRMHLFGLETDLQVLSGDPTFAIPYWDFAIGGTACDVCTDDILGGQNPEDLTLLGPNSRFADWEVICLSIDWFDDNLKLCNGTFEGPIRRKPGGNIDRPAVQTLPRPQDVTDCLQVQQYDSFPFFSNSENSFRNTLEGYSKTNGEFDVGVRTLHNLAHLFLNGTGGMTHASANDPIFVLLHTFTDAIFEEWMKRSNVTVADFPEEGAPIGHNLDYNLVPFFPPVSSRDLFVPSQQFGYSYAVQFPEPFTLEETFSITWAVFGVAALVGLNAAVGLIVWSVRYRERKRYENISIDQDISVIHYTV

>ENSCSAVP00000002172.1_Tyrp1/2b_Cionasavignyi
MLSMNVNIAVCVFVIAMVSPLLVSAQFPRVCATFESIVSHECCPLLGGTGSPCGEAEGRGSCVDITIDDLPHGQQYVLVGIDDRERWPERFFNRSCVCNGNFGGFDCSGCKPGWQGDNCLTRRPPAIRQNIMNMTQEDREFFLDVLDRSKTAVHPDYVVAQDHYRNLIPENTTEPNFVNITIYDLFVWVHYYSVRDTLLGPGQAYTAIDFSHEGPAFLTWHRMHLLGLENDLQVLSGDPTFALPYWDFAIGGSECDVCTDEIVGGQNPEDQTLLGPNSRFADWEVVCLSLDWFNDNIKLCNGTYEGPIRRNPGGNIDRPAVQSLPEPADVANCLQVEEYDTFPFFSDSDSSFRNALEGYSEPSGEFDEGVRTLHNLAHLFLNGTGGMTHASANDPIFVLIHTFTDAIFEEWMKRSNATAADYPEEDAPIGHNLDFNMVPFFPPITNRDMFIPSDQLGYSYAVDLPESLANEDAPLFIWAIVGVSGFVILATLVIVLVNTVKRHRQRVRDESLYQNLVAEDSNKGIHYTA

>BAC76423.1_Tyrp_Halocynthiaroretzi
MTSLIGTMFGLLYLVYLTAQTHAQFPRACAGMEAYLSHECCPLLNGSKCGVDEGRGICSDIVIDDQPWGGPYVLVGIDDRERWPERFFNRSCQCSNNFGGFDCSSCKFGWTGENCDQMRPLAVRRDITEMSQEDAKVFLDALDQAKTTPHPDYVIARDHYRNLLGENGTDEPNYVDISIYDLFVWLHYYSVRDTLLGAGQAFIGIDFSHEGPAFLTWHRMHLLNLEEDLRKMTGIEDLAIPYWNFAIGGSECDICTDELLGDRHENDFDRLSDIQISDWGIICLSLEWFDDNIKLCNGTLEGPIRRNPGGNIDRPEVQNLPNPEDVAQCLGVINYDTFPFFSDSDQSFRNTLEGYAEVNGEFTEGARTLHNLAHLYLNGTGGQTHASANDPIFVLLHAFTDAIFEEWMIRENATSSVYPERDAPDSHNLDYNMVPFFPPIKNRDMFVPAAQLGYTYEAQFPVTLDSETEVARFVLGIVAGSGIIAMIGVIVLLVLLIVQRCRRMKEEGLYQKILSHEDGVYNYTA

>XP_002123040.3_Tyr_Cionarobusta
MYLTVFTVYLFISVAYAQFPRRCTDSESLRARECCPTFTDDSKCGESSNRGICSPINTAPLDLTRNETIQLLLDDRAFWPRAFYDRACRCYGNFDGLDCSSCKAGYQGDNCDVRSALRIRRNFTSMDKTDIQKFVTILDESKRVTSKNYVILVTSYDRILAGEAPEFLNISVYNLFVWMHAYVSRDNLVFQDDVINRLFPDADITQENRAELVRELLNENVNLDVTADVDYAHEGPAFLPWHRYYLLKWEQELRDVVANDVTFTIPYWDWRDNQDCDVCNDVMMGGNDADNVTLISQGSPISKWEIICSKGNDYIEGGSQCTGASEGPLLRSPGNYDPTKISGLPTSQEVDDVIVMSTAYDTDDYDVAANQSFRNLVEGFANTTTGVADPSKSYLHNAVHLFMNGTMSEVATSANDPIFVLHHAYVDSLYELWLRRRGIQGRFDVTEGVQLGHRADDFMVPFFPLVRNRAGFATSTRLGYVYDYMVDDVINDVASGDGLADDVTDPPTGEFSARTKFLFRASSAGVGSKLAASRFAGSRNSQRNFRSRPLGEGGFTLEGNLPNVVLTAGESQMLVAENKAAAVDVITLPTTATMWEKVKSWFVNLARAIRNMTSRQVTWFVIVCLLIMAAMWAFACLCRSRRSRKRHCCSSMTCRCCYDYGMQDGEEVALLETKSDVIVKGKVMKAKTYM

>ENSCSAVP00000018702.1_Tyr_Cionasavignyi
TMFRTVLPVCFLLVGVSAQFPRRCTDKASLEARECCPTHTDGTKCGEMSNRGICAEIIAPTIDITVNETLELLLDDRAYWPRAFYDRACSCYGNFDDVDCSSCKAGFQGENCDVKSALAIRRNFTSLERNEIDSVISVLDKSKRIISDNYVILVTSYDRILRGESPEFANISVYNLFVWMHAYVSRDNLVFQGDDVKARLTNVNEENRVQVAIELLKEDFELAVESDVDYAHEGPAFLPWHRYFLLKWEKELRDVVVGDDTFTLPYWDWRDNTNCDVCNDAMMGDKDPENATLISSGSPISKWQIICSKGNAYIESGIQCTGQPEGPLLRDPGNYDPEKISGLPTSQEVENVIKIPDSYDTDSFDVAANQSFRNLVEGFADTTTGDADPSMSYLHNAVHLFMNGTMSEVATSANDPIFLLHHAFVDSIYELWLRQRTLRGNFGSTDGIRLGHRPNDFMVPFFPLVRNREGFANTFQLGYAYDYI

>BAC76424.1_Tyr_Halocynthiaroretzi
MSLQTFLLIFLWLAPLLVRSQFPRACTTDNALDTRECCPVVIDSSGSSKCGEVQGRGFCDNVISPAAGRELKFKLLLDDRIEWPNAFYDKICRCNANYDGVNCGKCKPGYVGIYCQEKRPLVIRQNIKMMSSVEVDTFIRSINKSKYTTSENYVVLTTSYDRILAGEAPAFSNITIYNLFVWMHYYISRSNFAITEEVYNNLTTDVGPRDFTNIPLENLQRFLNNSSNLLVINNDLDYAHEGPSFLPWHRYFLLKWEEEIRNVVLNSESFGLPYWDWTASQDCDMCSDEYFGGRNPSDDKLLSEGSVFSQWDIICTKLDQYTLNGQQCAGEKEGPLLRNFGNYDPQRSSDIPTREEVEQSLRFSTYDTFPYDNSSNQSFRNILEGFADSENGTAPNHISTLHNAIHLYMNGTMSLVPSSANDPLFLVHHVFIDSIYERWLQDKRNSEIFSPLVNIPGTKVGHRLHDFMVPFFPLVRQVDGFQRSEELGYRYDYIGSKFENESILDQSNHTNDLSGFQEWEKSFWRMSEMKQVLSCPPVILLLALASESYALFYACTTAFSTACHFATKLRKVAKYTEEQGGNVIKEFDLADTALLL

>phmamm.CG.MTP2014.S360.g07779_Tyrp1/2b_Phallusiamammillata
MKSPCSIIIIAFMAIFCKKVSAQFPRACATFEAIVSHECCPLVDGIGSPCGEIEGRGSCQNIAIDDLPHGNQYVLVGIDDRERWPERFFNRSCVCNGNFGGFDCSGCKYGWQGDDCQQQKPVTVRKNILNMTTDERSTFLDILDQSKTAVHPDYVIARDHYRNLIPENGTQPNFINVSIYDLFVWVHYYSVRDTLLGAGQAYTAIDFSHEGPAFLTWHRMHLLGFEADLQRLSGDPTFSLPYWDFAVGGSECDICTDELLGGRDPANPNLLSPNSRFADWDVVCLSLDWFNDNIKLCNGTAEGPIQRNPGGNTDRPAVQSLPNPEDVARCVQVDTYDTLPFFSDSAGSFRNALEGYSEPDGEFEIGVRTLHNLAHLFLNGTGGQTHASANDPIFVLLHTFTDAIFEEWMKRSNATTADYPVEDAPIGHNLDFNMVPFFPPVTNREMFVPADQLGYSYAAEFPDAESLESEPSFIWAIVGVSAFVVLAALVVVLVSSLKRYRQKKKEDSLYQSLIEDDANKGVKYTA

>phmamm.CG.MTP2014.S253.g06183_Tyrp1/2a_Phallusiamammillata
MNAFLRFVGHCLLLSVIVLPCAVKAQFPRACTSLEIVLSKECCPPINGTGSQCGVTEGRGQCDDITIDDAPYGDQYVLLGIDDRERWPERFFNRSCVCNGNFAGFDCSRCRPGWQGDDCQERRAANVRQNIMEMTEEQRTNFLDVLDRSKTTPHPDYVVASEHYRNLLGANGTDPQFVNITIYDLFTWNHYYSVRDTLLGPGQTYTAIDFSHEGPAFLTWHRMHLLALEDDLQRLSGDPTFALPYWNFAIGGSECDICTDELLGSQDPADPTLLGNNSRFADWEVVCLSMDWYNDNVKLCNGTFEGPVRRNPGGNVERPEVQVLPQPDDVESCVRVETYDNFPFYSDSNSSFRNALEGYSKVDGEFEVGVRTLHNLAHLFLNGTGGITHASANDPIFVLLHSFTDAIFEEWLIRNNATEGDYPVEDAPIGHNLNFNMVPFFPPVKNRGMFVSSEQLGYSYSVQFAAAEPSETLATTESFIWASVGVLAFIVLNVLVALSVAAARRYKRRQKEEDLYQSLISDDNNPGIMYTS

>phmamm.CG.MTP2014.S207.g05364_Tyr_Phallusiamammillata
MSKTKSVVLLLVAVVLVIDHVQGQFPRRCTDSVSLAQRECCPLYSDGSKCGEKAGRGSCQLINAAETDLTLNETLLYLLDERARWPLAMYDRACTCAGNFDGVDCSRCLAGYQGENCLQRAPLVVRRNITSMSVGELRKYVDTLNRAKVTNSEDYVILTTSFERILKGETPVFRNISIYNLFVWMHSHVSRDNLILQNPDVTRLLTANDLSLDAKMKLIDEILTRNISLEVESAVDYGHEGPAFLPWHRYYLLKWEAEIRELVAEDPTFALPYWDWRNTETCDVCNDVMMGGRNPDNRTLISQGSPFSQWEVICTRSSEYILQGQQCTGKPEGPLIRDHGNYDPLKITGLPTEADVDRALFLGDEYDTPAFDILANQSYRNLIEGFARMDTGDADPDQSHLHNAVHLYMNGTMSSVDSSANDPIFVIHHAYVDSLFELWLRKRMEQNKPTTFGYTGPDQPRLGHRAQDFMVPFFPLVRNERGFAGTEELGYVYDYISSDDETGSASDVSFDVIVPNPGSNDVTEITNIDDVESNVNRNEDVTSDVNDVKVGDVIPAVFVGASPGVAMKQQAQVGRDAGNLNAERRWAKARRGLKLRPYKHGEGGFSLYDDMTNVVADMGSTQMLLADNRVLAVDASSTQFSPNLWQRIKDTLAYLNRMFRQMSYIDLALIVFLCALSIVLSCMFVNICCSRGYARKGRNSCCSGFPCCCCCGSDGDPSESVALLEPPREICVKGKLVKGTTYM

>Tyrp_Botryllusschlosseri
IRPSSVSIHLATAAVIFHNDIREMTRLLMLWGCITYAFIELNLVKAQFPRACATRQSYLSHECCPNLSGVGSPCGEAEGRGLCVDIIADDQPWSGPYNLNGIDDRERWPMRFFNRSCQCIDNFAGFDCSFCKPGLRGENCTERQNLAVRKDIMKMPRSEAIQFLEILDQSKNTPHPDYVIARDHYRCNTLESIRDIHTVITCFLRNLLGDSVNSEPNYVDVSIYDLFVWVHYYSVRDTLLGGGETFTDIDFSHEGPGFLTWHRMHLLNLEDDLRRMTGNPDLAIPYWNFAIGGYS

>Moocul.CG.ELv1_2.S112652.g125_Tyr_Molgulaoculata
MTSVFSLLLVIGLLQSALAQYPRRCTNGDSLAMRECCPVGQDGSKCNSKTGRGLCKPISVLPVTNMDEATSLLLDERKEWPTVFFDFACECSGNFDGVDCSNCKAGFGGEDCNIKLPMIVRRNVLEMSPAETRNLVNIIDQSKRTTSETYVILTTSYDRILAGVKPEFRNVSIYDLFAWMHYYSSRDNLEFSDKDLANLVTSKSRLPTKKMLSDLLINKSPELVVEVDADYAHEGPAFLPWHRYFLLKWEQEIREFVAKDNTFSVPYWDWRESSSCDVCTNDLMGDSSTTNKGLISELSQFARWEVVCTAGNDYIINGQQCTAAGEGPLLRNPGNFDESQTSGIPTTEDVASSLLLPLYDTPNFGSNADFSFRNIMEGFGDPSSGNSIDGFSTMHNAVHLYMNGTMSEVGSSANDPIFILHHAFIDSLYEQWLQIQQNNILPKELELASDREIQNGHRLEDFMVPFFPLVRNLEGFVRSEDLGYVYEYLNESMKDVDCSGEETESNANEIEGDFKVIATAETSPSQAFAVAANSQDKGDLIDGKRNNNLKMESAIPTNHKKQREHTKSVYLLEDTIQTAFIGSKRNQNPIKVTNKLHFWLTKKLNQRSPSIHVVQKHDSTNFEEVLNKKIKTMKKNVFENVKSFFFNFSLLPVHHKFTFISFPFILFAVCVAICLCAMKIARSRKSKC

>Moocci.CG.ELv1_2.S392526.g11423_Tyr_Molgulaoccidentalis
MRCIFVLASLASETTSNMSRFTSGGLFYCVLVCVVYKAYSQFPRKCVTSEALGARECCPTWTDQSKCGIKSGRGSCQPINALPLNDIEAIKPVLLDERKLWPTVIFDSACKCIGNYDGIDCGSCKPGYRGDSCDKKYTVIRKNVLQMSSKETSKLISVIDKSKKTNSENYVILTTSYDQILTGVQPDFKNVSIYDLFAWMHYYASRDNLRFQQQEMDALFRNTGKHEQIGRTFLSDNLQPEIIEILKSKPELDIDPDTDYAHEGPAFLPWHRYFLLKWEQEIRDFVAFDDTFAVPYWDWTQSTNCDVCNNQLMGGNRLDSENLLSTQSPFSTWGVVCTAGNDYILNGKQCTGEGEGPLVRNPGTHDPEIISGIPTEEEVEATVRTLQYETSPFDLASDFSFRNVIEGFADPISGLALDGFSTMHNAVHLFMNGTMSEVA

>Moocul.CG.ELv1_2.S121765.g14243_Tyrpa_Molgulaoculata
MKIGVMLLLALHMHLTNAQFPRACATLDAYILHECCPPITGTGSPCGETEGRGICTETAIIDLPHGDQYTLVNIDDRERWPERFFNRSCVCIGNYGGFDCSSCKFGWTGDKCDVKKPIAVRRNIKDLSSKDARKFLESLDQSKTTIHPDYVIARDHYRNLLEDNPSQPNYVDVTIYDLFVWTHYYSVRDTLLGGGEAYTDIDFSHEGPAFATWHRMHLLNLEEDLRRMTGDDSLAIPYWDFATGGTECDVCTDELLGGRNIVDPTLLSPNSRFADWDVVCLSLQWFDDNVKLCNGTAEGPIFRNPGGNVDRPEVQSLPEPFDVEKCLNVGSYDTDPYFSTSDNSFRNTLEGYAKVDGEFAEGARTLHNLAHLFLNGTGGQTHASANDPLFVLLHAFTDAIFEEWILRRDSYLEEYPSEEAPIGHNLDSNMVPFYPPVSNRDMFRSSVELGYTYETKFGGNVDVTVPDSVVVSLGASFYFIAFLSLAIVILVMCLVFPLALLMWSC

>Moocul.CG.ELv1_2.S44155.g02343_Tyrpc_Molgulaoculata
MFMKYALSVAVFISINGKVANAQFPRACATLEAYNSHECCPLLRGIGSQCGAIEGRGVCLDTTIVDLPHGDQYTLVNVDDRERWPERFFNRSCVCIGNYAGFDCSRCKSGWTGVLCDQRKQTVVRKNIKDLEIEETRRFLQALDEAKRTVHPDYVIARDHYRNLLADDPEHPNYVDVTIYDFFVWVHYYSVRDTLLGDGNAYTDIDFSHEGPAFATWHRMHLLNLEEDLQRMTGDETLAIPYWDFAIGGTECDICTDELLGGRHPDNPSLLSPGSMFAAWDVVCLSLQWYDDNVKLCNGTAEGPIIRNPGGNVDRPEVQSLPLPENVLDCLDVEAYDTEPYYSTSDQSFRNTLEGYANVDGRFAEGARTLHNLAHLFLNGTGGETHASANDPMFVLLHAFTDAIFEEWLQRKENALSAFPSQGAPIGHNLDHNMVPFFPPVTNRDLFRTSQEFGYTYDIKFEDFSFLELEEGSGFEPEEEAAEPPSFIYSILAVAAFVAGVSLFVIVIAMVRKRQREARMNGLYERILGDDETA

>>Moocul.CG.ELv1_2.S51957.g03023_Tyrpb_Molgulaoculata
MERNNDVSFYRPLSRLHIGQVYEVPQQQKLDKHNVNHVKSFWSCRMLCFSIASAQFPRACATLEAYVSHECCPLVNGLGSQCGEVEGRGACVDTTIIDLPHGDQYTLVNIDDRERWPERFFNRSCVCVGNFGGFDCGSCKPGWTGEKCDEQRPPAVRRNILDMPRDEAIRFLGILDEAKTTRHPDYVIARDHYRNLLEDNPLQPNYVDVSIYDLFVWVHYYSVRDTLLGGGESYTDIDFSHEGPAFSTWHRMHLLNLEDDLRRMTGDDTLAIPYWDFAIGGTECDICTNDLVGDRDPENPNLLHPQSRFADWDVVCLSLDWFDDNVKLCNGTAEGPIFRNPGGNVDRTEVQMLPEASDIESCLNVRLYDTEPFFSTSSGSFRNTLEGYSKVDDQFAEGARTLHNLAHLFLNGTGGQTHASANDPIFVLLHAFTDAIFEEWLNRRNELTTADYPSQGAPIGHNLDFNMVPFYPPMTNRDMYKSSLELGYTYDINFQGVSSESVIEIIEKRTPSIVLITLGIFILFLLTSFIVMGIIMLRRKCKQKKYDQIYEKLITESDKSAKYQAA

>Moocci.CG.ELv1_2.S112787.g01751_Tyrpc_Molgulaoccidentalis
MTFSCFEPRILQSSYFNSTTELLWWADKSCVCVGNYGGFDCSSCKIGWMGDNCDQRRPLAVRKNILDMSADEARNFLDILDQAKTTPHPDYVIARDHYSVITCLLMISFTKIDAQFPRACANLESYLAHECCPLFAGTGSQCGIAEGRGACIETTIIDLPHGDQYTLVNIDDRERWPERFFNRNLLTENPLQPNYVDVTIYDLFVWVHYYSVRDTLLGAGEAYTDIDFSHEGPAFATWHRMHLLNLEEDLRKMTGDFSLAIPYWDFAIGGNQCDVCTDELLGGPDPTDPTLLSPDSRFSDWEIVCLSLDWFDDNIKLCNGTSEGPIRRNPGGNVDRPEVQRLPEPEDVLKCLNVNLYDTEPYFSTSDNSFRNTLEGYAKVDGEFAEGARTLHNLAHLFLNGTGGQTHASANDPLFVLLHSYTDAIFEEWLNRGENALSGYPSSGAPIGHNLDSNMVPFYPPVTNRDMFVSSVELGYTYQVQFQERKHN

>Moocci.CG.ELv1_2.S112787.g01752_Tyrpa_Molgulaoccidentalis
MKTHCIITLFIASLMYTATAQFPRTCATLDAYMNHECCPPINGFGSRCGEAEGRGFCVDTTIIDLPHGDQYTLVNIDDRERWPERFFNRSCSCVGNYGGFDCSSCKFGWTGEKCDQKRELAVRKNIRDMPTEEARKKNIRDMPTEEARKFLNVLDQAKTTIHPDYVIARDHYRNMLEDNPEQPNYVDVTIYDLFVWVHYYSVRDTLLGGGEAYTDIDFSHEGPAFATWHRMHLLNLEEDLRRMTGDDSLAIPYWDFAIGDRRRMRYLYG

>Moocci.CG.ELv1_2.S449732.g14443_Tyrpb_Molgulaoccidentalis
MPVEEAKKFMDVLDQAKSTVHPDYVIARDHYRCTPVSQCFILQGPIRRNPGGNVDRPEVQNLPEQEDVEKCLNVNQYDTDPFFSTSDNSFRNTLEGYAKVDGEFAEGARTLHNLAHLFLNGTGGQTHASANDPIFVLLHSYTDAIFEEWLRRRQNSISQYPSEGAPIGHNLDSNMVPFYPPITNRDMYVSSVELGYTYDTKFS
