# Supplementary material for: Evolutionary loss of melanogenesis in the tunicate Molgula occulta
Source: EvoDevo. 2017 Jul 18;8:11. doi: 10.1186/s13227-017-0074-x (PMC5516394; doi:10.1186/s13227-017-0074-x)
Supplement: Supplementary file 5 — Additional file 5. Database of entire oligo set employed for cloning DNA used in our work. [file 13227_2017_74_MOESM5_ESM.xlsx]

## Sheet: Foglio1
Supplementary Figure X?. List of all the oligos employed for cloning DNA used in our work.
Oligo Name	Sequence
Moocul.Tyr FW	TCTTCGACTACAAACAAAGG
Moocul.Tyr REV	CAGCTGTTGCAATTACCTTG
Moocc.Tyrp.a FW	TTGCCAGGGAACGAATGTGA
Moocc.Tyrp.a REV	GTTTGTCCTCCTGTTCCGTT
Moocul.pTyr FW	TGGACAGGATATAATAGAAGCCAG
Moocul.pTyr REV	CATTTTACTTCATCAACAGCAAAG
Moocc.genTyr1 FW	CGACCAATCCAAGAGGATAA
Moocc.genTyr1 REV	ATATGCGTAATCTGCATCGGC
Moocc.genTyr2 FW	GGTGAAGACTGCAGCAACAA
Moocc.genTyr2 REV	CGTTGCGGAATTCTGGTTTGA
